# Supplementary material for: Polyphenols from Bacopa procumbens Nanostructured with Gold Nanoparticles Stimulate Hair Growth Through Apoptosis Modulation in C57BL/6 Mice
Source: Pharmaceutics. 2025 Feb 9;17(2):222. doi: 10.3390/pharmaceutics17020222 (PMC11859437; doi:10.3390/pharmaceutics17020222)
Supplement: Supplementary file 1 [file pharmaceutics-17-00222-s001.zip]

Archive with 2 entries (2 files):
- Supplementary Figure S1-S3.pdf
- Supplementary Table S1-S4.pdf
